# Supplementary material for: Transcriptional Targeting of Dendritic Cells Using an Optimized Human Fascin1 Gene Promoter
Source: Int J Mol Sci. 2023 Nov 29;24(23):16938. doi: 10.3390/ijms242316938 (PMC10706967; doi:10.3390/ijms242316938)
Supplement: Supplementary file 1 [file ijms-24-16938-s001.zip]

Archive with 1 entries (1 files):
- ijms-2713775-supplementary.pdf
